# Supplementary material for: Anxiety, depression, stress, fear and social support during COVID-19 pandemic among Jordanian healthcare workers
Source: PLoS One. 2021 Mar 12;16(3):e0247679. doi: 10.1371/journal.pone.0247679 (PMC7954309; doi:10.1371/journal.pone.0247679)
Supplement: S1 File — (XLSX) [file pone.0247679.s001.xlsx]

## Sheet: Plos one   Eman Nazly (7).sav 2
gender	profession	AGE	MARITAL	FamilySize	Education	WorkNature	Experience	CoronaCare	vacation	WorkSupport	FollwStayHome	Confidence	Fear1	Fear2	Fear3	Fear4	Fear5	Fear6	Fear7	DASS1	DASS2	DASS3	DASS4	DASS5	DASS6	DASS7	DASS8	DASS9	DASS10	DASS11	DASS12	DASS13	DASS14	DASS15	DASS16	DASS17	DASS18	DASS19	DASS20	DASS21	DASS22	DASS23	DASS24	DASS25	DASS26	DASS27	DASS28	DASS29	DASS30
1	1	1	1	2	2	1	1	2	1	1	2	1	4	4	3	2	5	4	4	3	2	3	3	3	3	1	2	1	1	1	2	2	1	1	3	2	3	2	1	1	2	2	3	2	3	3	2	1	2
1	1	5	2	2	3	1	3	1	1	2	1	4	3	3	2	4	5	4	4	3	0	1	1	1	1	0	1	1	0	1	2	2	1	0	2	0	2	0	2	2	3	1	1	0	1	2	1	2	2
1	4	4	1	3	2	1	3	2	1	1	2	4	4	4	2	2	4	2	2	2	1	1	2	1	2	0	1	2	2	1	2	2	1	1	1	2	2	2	2	1	2	1	2	1	3	2	3	2	1
1	4	3	2	4	3	1	1	1	2	2	1	2	2	1	5	5	4	4	3	0	0	0	1	1	1	2	2	1	1	1	2	2	3	3	3	3	3	0	2	1	2	0	1	1	2	1	2	2	2
2	3	1	1	2	1	3	1	2	2	1	2	5	3	3	2	3	3	2	2	2	1	0	1	1	1	0	1	1	2	1	2	1	2	0	1	1	2	1	2	1	2	0	1	2	2	2	2	2	1
1	1	2	1	3	2	1	1	2	2	1	2	4	2	1	1	3	2	3	1	1	3	0	2	0	1	1	1	1	2	1	2	1	2	2	1	1	2	3	3	0	3	1	1	2	2	2	2	1	3
2	1	2	2	3	2	1	1	2	2	1	2	5	3	2	1	3	2	3	2	0	2	1	1	1	2	0	1	2	1	2	1	1	2	2	2	1	1	1	2	1	2	1	1	2	1	3	3	2	3
2	1	3	2	2	2	1	3	2	2	1	2	4	2	1	1	4	1	1	1	1	3	0	1	0	0	1	2	2	1	1	1	1	2	1	2	2	1	2	1	1	2	2	2	1	3	1	2	1	1
2	1	2	2	5	2	1	2	2	2	1	2	3	3	4	2	4	4	4	1	2	0	0	1	1	2	0	2	3	2	2	2	3	3	2	1	2	2	1	2	1	2	2	2	3	2	3	2	1	2
1	1	2	2	5	2	1	2	2	2	1	2	4	4	4	2	4	4	5	2	2	2	1	2	1	1	2	2	2	1	2	1	2	1	1	1	1	1	2	2	1	1	1	2	2	2	1	2	2	2
2	1	2	2	3	2	1	1	2	2	1	2	2	3	4	2	4	4	2	2	2	2	0	1	0	1	2	1	1	2	1	1	1	1	2	2	2	1	2	3	2	1	0	1	2	2	2	3	3	2
1	1	2	2	3	2	1	2	2	2	1	2	4	3	3	3	3	3	3	3	3	1	0	1	1	0	1	1	1	1	1	2	0	2	1	2	2	1	0	4	2	3	2	2	1	1	2	3	2	1
2	5	2	2	3	3	2	3	1	1	1	2	5	4	3	3	3	3	3	3	1	1	1	0	1	2	0	1	2	2	1	2	2	2	3	2	2	1	2	1	1	1	2	1	1	2	3	1	2	1
1	1	4	2	4	2	1	3	2	2	1	2	3	4	3	3	3	3	4	2	0	0	0	1	0	2	0	1	2	1	1	2	1	1	1	2	2	2	3	2	2	2	2	1	2	1	2	2	1	2
1	4	2	1	4	2	1	2	2	1	1	1	1	2	2	2	3	2	3	1	0	1	1	2	1	0	2	2	2	0	1	1	2	2	2	1	1	1	2	2	0	1	2	2	2	1	2	2	2	2
1	1	4	1	5	2	1	3	2	1	1	2	5	3	2	4	4	2	3	3	2	1	1	0	1	0	0	2	3	0	1	2	1	1	1	2	1	2	1	2	1	2	3	3	2	3	2	3	3	2
1	2	4	1	4	3	1	3	2	1	1	2	2	3	3	4	5	4	3	3	2	2	1	3	0	0	0	1	2	0	1	1	2	1	0	1	1	2	0	1	1	1	1	1	0	1	2	1	1	2
1	2	4	2	3	3	1	3	2	2	1	2	4	4	2	4	2	2	3	2	1	2	1	1	1	0	1	2	0	1	2	0	2	1	1	2	2	2	2	3	2	1	1	1	2	2	1	1	2	3
1	1	4	2	4	3	1	2	2	1	2	1	4	3	3	3	3	3	3	3	2	1	1	1	1	1	0	3	1	2	1	1	1	1	0	1	2	2	1	2	3	2	0	3	1	1	2	1	2	1
1	1	5	2	4	3	1	3	2	1	1	2	5	4	4	5	1	3	4	2	1	2	1	2	1	0	2	2	1	1	0	2	1	2	0	2	2	3	2	1	2	1	2	2	3	2	2	3	3	1
1	1	5	2	4	3	1	3	2	1	1	2	3	2	2	4	2	2	4	2	2	1	2	1	1	1	0	1	1	1	0	2	1	2	2	2	3	1	1	2	3	1	2	1	2	1	2	1	2	2
1	2	4	1	5	3	1	3	2	2	2	2	2	3	3	2	2	3	2	2	2	1	1	0	1	1	0	1	1	0	1	1	0	1	0	2	3	2	2	3	1	1	3	2	2	3	3	2	1	1
1	2	4	2	4	3	1	1	2	1	1	1	4	2	2	3	3	2	1	3	1	1	0	2	1	0	1	1	1	1	0	2	1	2	1	1	2	2	1	2	1	2	1	2	2	1	2	1	1	0
2	2	1	1	4	3	1	1	2	1	1	2	4	3	4	4	4	2	2	2	2	1	1	1	1	1	2	1	1	2	3	2	1	2	1	1	2	2	1	1	1	2	1	0	2	2	2	1	2	2
1	1	3	1	4	2	1	2	2	2	1	2	5	1	3	5	4	2	2	2	2	3	2	2	3	2	1	2	1	2	3	3	2	1	2	2	3	1	2	3	2	2	1	2	1	2	3	1	2	3
2	1	2	2	3	2	1	2	1	2	1	1	1	5	4	4	5	4	3	4	3	3	2	2	3	3	2	3	3	2	2	3	2	2	2	1	1	2	2	3	1	2	2	2	2	2	2	2	3	2
1	1	4	2	4	3	1	3	2	2	1	2	3	4	5	3	4	5	2	4	0	0	1	0	0	1	0	1	1	0	1	1	1	1	0	1	0	1	1	0	1	0	0	1	0	1	2	0	2	0
1	1	1	1	3	2	1	1	1	1	2	2	4	3	3	3	3	3	3	3	1	1	1	0	1	1	0	0	0	0	1	1	1	1	0	1	2	2	1	1	2	2	0	3	1	0	0	1	1	1
1	1	1	1	3	2	1	1	2	1	2	1	2	3	3	3	2	2	2	2	2	2	0	1	2	1	0	2	1	2	3	1	0	2	1	1	2	1	1	3	1	2	2	0	1	2	1	0	2	2
1	1	2	2	3	2	1	1	1	1	1	1	3	1	1	1	5	5	5	4	2	2	1	3	2	2	2	1	1	1	2	2	2	2	1	2	1	3	2	2	0	3	0	1	1	2	1	1	1	1
2	5	4	2	3	2	1	3	1	2	1	1	5	3	3	2	3	2	3	2	2	1	0	1	1	1	0	1	1	2	1	1	1	2	1	1	2	1	1	2	1	2	2	0	1	2	3	0	1	2
1	1	3	1	4	2	2	2	2	2	1	1	2	3	3	3	3	3	3	3	2	1	1	2	2	2	0	2	1	3	1	1	2	3	2	2	1	2	2	2	3	2	0	1	1	2	3	2	3	3
1	1	3	1	4	2	2	2	2	1	1	1	3	3	3	3	1	4	1	1	2	2	2	3	2	2	1	3	2	2	3	2	1	2	2	2	1	2	1	1	2	2	0	2	3	2	2	2	2	1
2	1	1	1	3	2	1	2	2	2	2	1	4	5	5	5	5	5	5	5	3	3	3	2	3	3	3	3	3	3	2	3	3	3	2	3	2	3	2	2	1	2	0	0	1	2	3	3	2	3
2	5	3	1	4	3	1	2	2	2	1	1	4	4	4	1	4	4	1	1	3	1	2	2	3	1	0	1	1	2	2	1	1	2	1	2	2	2	2	2	1	2	1	3	1	1	2	3	2	1
1	1	3	1	3	2	1	2	2	1	1	2	4	3	2	3	1	2	2	3	3	1	0	1	1	0	1	1	1	1	1	2	0	2	1	2	2	1	0	4	2	3	2	2	1	1	2	3	2	1
1	1	2	1	3	2	1	2	2	2	1	2	5	4	4	3	2	3	3	2	1	1	1	0	1	1	0	1	1	1	1	2	2	1	1	1	1	1	0	0	1	1	1	2	1	1	1	1	2	1
1	1	2	1	3	2	1	2	2	1	1	1	3	1	1	1	1	1	1	1	3	1	2	2	3	1	0	1	1	2	2	1	1	2	1	2	2	2	2	2	1	2	1	3	1	1	2	3	2	1
1	1	2	1	2	2	1	2	2	1	2	1	4	4	4	2	2	2	2	2	3	1	0	1	1	0	1	1	1	1	1	2	0	2	1	2	2	1	0	4	2	3	2	2	1	1	2	3	2	1
2	1	4	1	3	2	1	3	2	2	2	1	2	3	2	3	1	1	1	1	2	3	3	3	3	2	2	3	2	2	3	2	2	3	2	2	3	2	2	2	2	2	2	1	2	2	2	1	3	1
1	1	2	1	3	2	2	1	2	2	1	2	5	3	2	2	1	4	2	2	3	1	2	3	3	2	1	2	2	3	2	2	3	2	0	1	0	3	1	1	1	2	0	1	2	3	2	3	3	3
2	5	3	1	3	3	2	2	2	1	1	1	5	5	4	4	3	4	5	5	2	1	1	2	2	2	2	1	1	3	2	1	2	2	1	3	2	2	2	2	2	2	1	2	1	3	2	1	2	1
1	4	1	2	4	2	1	1	1	2	1	1	4	4	3	3	3	4	3	3	2	1	1	1	1	1	1	0	0	1	1	1	0	0	0	0	1	1	1	1	1	1	1	1	1	1	2	0	0	1
1	1	2	1	3	2	1	2	2	2	1	1	5	3	3	3	1	3	1	1	0	0	0	0	0	0	0	0	0	0	0	0	0	0	0	0	0	0	0	0	0	0	0	1	1	1	1	3	1	1
2	1	1	2	4	2	1	1	1	2	1	1	4	3	5	2	1	1	3	3	2	3	1	1	3	2	2	3	0	0	0	2	1	1	1	0	1	1	2	2	1	2	1	2	0	2	1	2	0	1
2	1	1	2	3	2	1	2	2	1	1	2	5	5	4	4	4	4	4	4	2	2	2	2	2	3	2	2	2	2	3	2	2	2	2	1	2	2	2	1	3	3	2	2	1	2	3	1	2	2
1	1	2	1	4	2	1	2	1	2	1	2	3	4	4	4	2	4	2	4	1	1	1	1	1	1	1	1	1	1	1	1	1	1	1	1	1	1	1	1	1	1	1	1	1	1	1	1	1	1
2	1	2	1	3	2	1	2	2	1	3	2	2	5	5	5	5	5	4	4	3	1	2	0	1	1	1	2	2	2	2	2	2	2	2	2	3	3	2	2	3	3	2	2	2	2	3	2	2	2
1	5	1	2	4	3	1	1	2	2	1	1	5	5	5	4	4	5	4	4	3	2	2	3	2	2	2	3	2	2	3	2	3	3	3	3	3	3	3	3	2	2	2	3	3	3	3	3	2	3
1	1	2	2	4	2	1	2	2	2	2	2	5	1	4	4	2	4	4	2	1	2	1	1	1	1	1	1	1	1	1	1	1	1	1	1	1	1	1	1	1	1	1	1	1	1	1	1	1	1
1	1	2	1	3	2	1	2	2	2	1	1	4	3	4	2	1	3	1	1	0	0	0	0	0	0	0	0	0	0	0	0	1	0	0	0	0	0	0	0	0	0	0	0	0	1	0	0	0	0
1	4	2	1	3	2	1	2	2	1	2	1	5	3	3	2	3	4	2	2	0	0	0	0	0	1	0	0	0	0	0	0	1	1	0	1	0	0	0	0	0	0	0	0	0	0	0	0	0	0
2	2	2	1	5	2	1	2	1	1	1	1	5	4	4	3	5	4	4	4	2	2	2	1	2	2	2	2	2	2	3	2	3	2	3	2	2	2	2	2	2	2	1	1	3	3	3	3	3	3
1	1	1	1	4	2	1	1	1	1	1	1	1	4	4	4	5	4	2	4	1	0	1	0	0	1	1	1	1	1	1	1	1	1	1	1	1	1	1	1	1	1	1	1	1	1	1	1	1	1
2	1	2	1	5	2	1	2	2	1	2	1	5	3	3	3	3	3	3	3	1	1	1	1	0	1	1	1	1	1	1	1	1	1	1	1	1	1	1	1	1	1	1	1	0	1	1	1	1	1
1	1	2	1	5	2	3	1	1	1	2	1	3	2	2	2	2	2	2	2	1	0	1	0	0	1	0	0	1	0	0	0	1	0	0	0	3	0	0	0	2	0	0	0	0	1	0	0	1	0
1	3	1	2	5	1	1	1	2	1	1	2	4	4	4	4	4	4	3	3	1	0	1	1	1	1	0	1	1	2	2	1	1	0	1	1	2	2	0	1	1	0	0	0	1	1	1	0	1	1
2	3	2	1	5	3	1	2	1	1	1	1	5	4	4	2	1	2	1	1	1	0	2	2	2	0	3	0	0	2	1	0	0	0	1	1	1	1	1	2	0	0	1	0	0	0	0	0	1	1
2	4	1	1	4	2	1	1	1	2	1	1	3	3	5	2	1	1	3	3	2	3	1	1	3	2	2	3	0	0	0	2	1	1	1	0	1	1	2	2	1	2	1	2	1	2	1	2	0	1
2	1	1	1	5	2	1	2	2	1	1	2	1	5	3	3	4	4	3	4	2	2	2	1	1	2	2	2	2	2	2	2	2	3	1	2	2	2	1	2	1	2	1	2	1	2	2	2	2	3
2	1	2	2	4	2	1	2	2	1	1	2	1	5	4	3	5	5	3	2	2	1	2	2	2	2	2	3	3	2	2	3	2	2	3	3	3	2	2	1	2	2	3	2	2	3	3	2	2	3
1	1	5	1	5	2	1	3	2	1	1	2	5	1	2	1	1	2	2	2	3	1	2	1	2	2	3	2	1	2	2	2	1	1	1	2	3	2	3	1	1	1	2	2	0	0	0	0	0	0
1	4	2	1	5	2	1	2	2	1	2	1	2	3	3	2	3	4	2	2	0	0	0	0	0	1	0	0	0	0	0	0	1	1	0	1	0	0	0	0	0	0	0	0	0	1	0	0	0	0
2	1	1	2	3	2	1	1	1	2	1	1	4	3	4	4	4	2	1	3	1	1	0	1	1	1	1	1	1	1	1	1	1	1	1	1	1	0	1	1	1	0	0	1	1	2	3	1	1	1
2	1	3	1	4	3	2	2	2	2	1	1	4	5	5	4	5	5	4	4	2	1	2	2	2	2	1	3	3	1	3	2	3	2	3	2	1	2	2	3	2	3	1	2	2	3	3	2	3	2
1	1	3	2	5	2	2	2	1	1	1	2	5	3	3	3	3	3	3	3	1	3	1	0	0	0	0	0	0	0	0	0	1	1	0	0	0	1	0	0	1	0	0	0	2	0	0	0	0	0
2	1	5	2	4	2	1	3	2	2	1	2	3	5	4	4	5	5	4	4	2	3	3	3	2	2	3	2	2	2	3	3	2	2	1	1	2	3	2	2	2	2	3	3	3	3	2	3	2	2
1	4	2	2	5	2	1	2	2	2	2	1	2	3	3	3	3	3	3	3	1	0	1	1	1	0	0	0	0	0	0	0	0	0	0	0	0	0	0	0	0	0	0	0	1	0	0	1	0	0
1	4	1	2	4	2	1	2	2	1	1	1	4	4	4	5	2	3	2	2	1	1	2	1	0	1	0	0	0	0	1	1	2	1	1	1	1	1	2	0	1	0	0	0	0	1	0	0	1	1
1	2	3	2	4	2	2	2	1	1	1	2	4	3	3	3	3	3	3	3	1	3	1	0	0	0	0	0	0	0	0	0	1	1	0	0	0	1	0	0	1	0	0	0	2	1	0	0	0	0
1	1	3	1	5	2	1	2	2	1	1	1	5	3	3	1	2	3	2	2	1	0	0	0	1	1	0	0	1	0	1	1	0	1	0	0	0	0	0	0	0	1	0	0	0	1	1	0	1	0
1	1	1	1	5	2	1	1	2	2	1	2	1	1	1	1	1	1	1	1	3	1	2	2	3	1	0	1	1	2	2	1	1	2	1	2	2	2	2	2	1	2	1	3	1	1	2	3	2	1
1	1	3	2	5	3	1	2	2	1	1	2	3	1	1	1	1	1	1	1	3	1	0	1	1	0	1	2	1	1	1	2	0	2	1	2	2	1	0	4	2	3	2	2	1	1	2	3	2	1
1	1	1	1	5	2	1	1	2	2	1	1	4	3	4	4	4	3	1	3	0	1	1	1	0	0	0	0	0	0	1	1	1	2	1	3	1	1	1	1	1	1	0	1	0	0	1	1	0	0
2	4	1	1	5	2	1	1	1	2	2	1	2	5	5	5	5	5	5	5	3	3	3	3	3	3	3	3	3	3	3	3	3	3	3	3	3	3	3	3	3	3	3	3	3	3	3	3	3	3
1	1	4	2	4	2	1	2	1	2	1	2	4	2	2	2	1	2	1	1	0	0	0	0	0	0	0	0	0	0	0	0	1	0	0	0	0	0	0	0	0	0	0	0	0	0	1	0	0	0
1	1	4	2	3	2	1	3	1	2	2	2	5	3	4	2	2	2	2	2	1	0	1	0	0	1	0	1	1	1	2	2	1	2	0	1	1	2	0	0	0	2	1	0	1	1	2	1	2	2
2	3	1	2	4	1	3	1	2	2	2	1	5	3	3	3	2	3	1	3	1	0	0	0	0	0	0	0	0	0	0	0	0	0	0	0	0	0	0	0	0	0	0	0	0	0	0	0	0	0
2	2	3	1	5	3	2	1	2	2	1	1	1	5	5	4	4	4	5	5	2	2	2	2	1	3	2	1	1	2	2	2	1	3	2	2	1	2	2	2	1	1	2	1	2	1	2	1	1	1
1	3	1	2	5	1	3	1	2	2	2	2	5	1	1	1	1	1	1	1	1	0	0	1	0	3	0	1	0	0	0	1	0	0	1	0	0	0	3	0	3	0	0	0	3	0	0	1	0	1
1	1	1	2	4	2	1	1	2	1	2	2	3	3	4	2	3	4	2	4	2	0	1	1	1	2	0	2	2	0	2	2	2	3	1	0	0	2	1	1	0	1	0	0	1	0	2	1	1	1
1	1	1	2	3	3	2	1	2	2	2	1	4	4	3	3	2	4	1	1	1	0	1	1	0	2	0	1	1	0	1	1	1	1	0	1	1	0	0	1	1	1	0	1	0	1	1	0	0	1
1	1	1	1	3	2	1	1	2	1	1	1	5	3	3	3	4	3	2	3	0	1	0	0	0	0	1	0	0	0	0	0	1	1	1	0	0	0	0	0	0	0	0	1	1	0	1	0	1	0
1	1	4	1	2	2	1	2	2	1	1	2	3	3	3	3	3	3	2	2	2	2	1	3	2	2	2	1	1	1	2	2	2	2	1	2	1	3	2	2	0	3	0	1	1	2	1	1	1	1
1	1	1	2	3	2	1	1	1	2	1	2	1	3	3	1	3	3	3	3	0	2	0	0	0	0	0	0	0	0	0	2	0	0	0	0	0	0	0	0	0	0	0	0	0	0	0	0	0	0
2	2	2	1	4	3	1	2	2	1	1	1	1	4	4	1	3	5	2	2	1	0	1	0	0	1	0	1	3	3	2	1	1	0	1	1	1	1	0	1	1	0	0	2	0	0	1	1	1	1
1	1	4	1	3	3	1	2	2	2	1	1	5	4	4	2	1	2	1	1	3	0	2	2	3	2	1	1	3	2	2	3	3	2	1	2	1	3	1	1	1	2	1	2	3	2	1	2	3	2
1	1	1	2	3	3	1	2	2	1	1	1	2	3	3	3	4	3	3	3	2	2	1	3	2	2	1	2	2	2	3	2	1	1	0	1	1	1	1	2	1	2	3	1	2	2	2	2	2	3
1	1	2	1	4	2	1	2	2	1	1	2	4	4	5	2	1	3	1	3	2	0	2	0	1	2	1	3	3	1	2	0	1	0	0	2	0	2	0	2	1	3	1	0	1	3	2	2	2	0
1	1	5	1	5	2	1	3	2	1	1	2	4	1	2	1	1	2	2	2	0	0	0	0	0	0	0	0	0	0	0	0	0	0	0	0	0	0	0	0	0	0	0	0	0	0	0	0	0	0
1	1	1	2	5	2	1	1	2	1	1	2	5	3	4	2	2	3	2	2	2	2	0	0	0	1	0	1	1	1	1	2	1	0	0	1	1	1	0	0	1	0	0	0	3	0	0	0	0	0
1	1	2	1	5	2	1	2	2	1	1	1	3	3	4	3	3	3	2	4	1	1	1	0	1	1	1	2	2	1	1	2	1	1	1	1	1	1	1	1	1	1	1	1	1	1	1	1	1	1
1	1	2	2	4	3	1	2	2	1	1	1	2	4	3	2	4	4	1	2	0	0	0	0	0	0	0	0	0	0	0	0	0	0	0	0	0	0	0	0	0	0	0	0	0	0	0	0	0	0
1	1	1	1	2	2	1	1	1	2	1	2	4	3	4	1	2	4	1	1	3	1	2	2	3	2	1	1	3	2	2	3	3	2	1	2	1	3	1	1	1	2	3	2	3	1	3	2	3	2
1	4	1	2	5	2	1	1	2	2	2	1	4	3	3	3	3	4	3	3	2	3	1	3	2	2	3	2	2	3	3	2	2	2	0	1	0	1	1	2	3	2	1	2	2	2	2	2	2	3
1	1	2	1	5	2	1	2	2	2	1	1	5	4	4	3	2	4	2	1	2	0	1	0	1	2	1	3	3	1	2	0	1	1	0	0	0	2	0	2	2	3	1	0	1	3	2	2	2	0
1	1	1	2	4	2	1	1	1	2	2	2	4	4	3	1	2	4	1	2	1	1	0	0	0	0	0	0	0	0	1	0	1	0	0	0	0	0	0	0	0	0	0	0	0	0	0	0	1	0
2	1	4	1	5	2	1	2	2	2	1	1	5	5	4	3	5	4	4	5	3	3	2	2	1	3	2	2	3	1	2	3	3	3	3	3	3	3	3	2	3	3	2	2	3	3	3	2	3	2
1	1	4	2	2	2	1	2	1	2	2	1	3	3	4	2	2	2	2	2	1	0	1	0	0	1	0	1	1	1	2	2	1	2	0	1	1	2	0	0	0	2	1	0	1	1	2	1	2	2
2	1	2	1	5	2	1	2	1	2	1	2	2	5	4	5	5	4	4	4	3	3	3	3	1	2	1	2	2	2	2	3	2	2	2	3	1	2	1	3	2	1	3	3	3	2	2	3	3	2
2	5	3	1	5	2	1	2	1	2	1	1	5	5	5	4	4	5	5	5	3	2	3	3	2	2	3	2	3	3	3	3	3	3	3	3	2	3	3	3	3	3	3	3	3	2	3	3	3	3
2	1	5	1	3	3	2	3	1	2	1	1	5	5	4	4	5	4	3	4	2	2	2	2	2	2	2	3	2	1	2	2	1	2	1	2	2	2	2	2	2	3	1	2	1	2	2	2	2	2
2	1	4	1	3	3	1	2	1	2	2	1	4	4	4	4	4	4	4	5	1	2	2	2	3	2	3	1	2	2	2	3	3	2	2	3	3	2	3	3	1	2	1	2	2	3	3	2	2	3
2	2	5	1	4	3	1	3	2	1	1	2	5	3	3	2	2	3	2	2	0	0	0	0	0	0	0	0	0	0	0	0	0	0	0	0	0	0	0	0	0	0	0	0	0	0	0	0	0	0
2	1	3	1	3	3	1	2	1	2	2	1	4	5	4	4	4	4	3	4	2	1	2	3	1	2	3	2	2	1	3	3	2	2	1	2	2	3	1	2	3	3	2	2	3	2	2	1	2	2
2	1	1	2	5	2	1	1	1	1	1	1	5	4	4	3	4	4	5	5	2	1	2	2	1	2	2	2	2	2	3	1	2	2	0	1	1	2	1	1	2	3	1	1	1	2	1	1	2	2
2	2	3	1	4	3	1	2	1	1	2	2	3	3	3	2	3	3	2	2	1	0	1	0	1	1	0	1	1	0	0	1	0	1	0	0	0	0	1	0	0	1	0	1	0	0	0	0	1	0
1	1	4	1	4	2	1	2	2	1	1	2	2	3	3	3	3	3	2	2	0	0	0	0	0	0	0	0	0	0	0	0	0	0	0	0	0	0	0	0	1	0	0	1	0	1	0	1	0	0
2	1	2	1	3	2	1	1	1	1	2	1	5	1	5	1	1	1	1	1	0	3	3	0	0	0	0	0	0	3	0	0	0	1	0	3	3	0	0	0	0	0	0	0	2	1	1	0	0	0
2	5	4	1	4	3	2	2	1	2	2	1	5	5	4	4	4	4	3	4	2	2	2	2	2	2	1	2	2	1	2	2	2	2	1	2	1	2	2	3	1	2	1	2	2	3	2	1	2	2
2	2	2	2	2	3	1	2	1	1	2	2	4	5	4	4	4	3	4	3	2	2	2	2	3	3	2	3	2	3	3	2	2	3	3	2	1	1	2	3	2	2	2	2	2	3	3	2	3	2
2	5	3	1	5	3	1	2	1	2	1	2	3	5	4	4	4	4	5	5	2	2	2	2	2	2	2	3	3	2	3	3	2	2	2	2	2	3	3	2	2	2	1	2	2	1	2	2	3	3
2	5	5	1	2	3	2	3	1	2	2	2	4	5	5	4	4	4	4	4	2	2	1	2	2	2	3	2	2	1	2	1	2	2	3	3	3	2	2	3	3	3	2	2	3	3	2	2	3	2
2	1	4	1	3	2	1	2	1	2	1	1	4	4	4	4	5	5	5	5	2	1	1	1	1	1	2	2	3	2	3	2	3	2	3	2	2	1	2	3	1	2	2	2	2	3	2	2	2	3
2	1	1	1	5	2	1	2	1	2	1	1	3	3	2	2	3	2	3	4	1	3	3	1	1	1	1	1	2	1	2	1	1	2	1	2	1	2	1	2	1	1	2	1	2	1	1	1	2	2
2	1	3	1	4	2	1	2	1	2	1	1	1	3	3	3	3	3	3	3	0	0	0	0	0	0	0	0	0	0	0	0	0	1	0	0	0	0	0	0	0	0	0	0	0	0	0	0	0	0
2	3	3	1	5	2	2	2	1	1	1	2	1	4	4	3	4	5	5	5	2	3	2	1	1	3	2	2	1	3	2	2	1	2	3	2	2	1	1	2	1	2	2	3	3	1	3	2	1	2
2	1	1	2	5	2	1	1	1	1	1	1	5	4	3	3	4	4	2	3	2	0	1	2	1	1	1	1	2	1	2	1	0	1	0	0	1	2	3	2	1	0	0	1	2	1	2	1	1	2
1	1	1	2	4	2	3	2	2	1	1	1	2	3	4	4	3	3	5	3	3	2	3	1	2	2	3	2	2	2	1	2	2	1	1	2	0	2	3	1	1	1	2	1	1	3	3	2	2	1
1	4	1	2	5	2	1	1	2	2	1	1	4	3	3	2	4	4	1	1	0	1	0	0	0	1	1	1	0	0	2	2	1	3	0	1	0	0	0	1	0	0	0	0	1	0	0	2	2	0
1	1	1	2	3	3	1	1	2	1	2	2	4	3	3	1	1	3	1	3	2	0	2	1	1	1	1	1	2	0	1	2	2	1	0	2	2	2	0	1	1	1	0	2	1	0	1	1	2	0
1	3	1	2	4	1	1	1	2	1	1	2	5	3	3	3	3	3	3	3	1	0	0	0	0	1	1	1	1	1	1	1	1	1	1	1	1	1	1	1	1	1	1	1	1	1	1	1	1	1
1	5	1	2	3	2	3	1	1	1	1	1	3	5	1	5	3	4	3	1	3	2	1	2	0	3	2	0	2	1	0	1	1	2	1	1	1	1	0	0	1	1	1	0	1	0	2	2	2	0
1	4	1	2	3	2	2	1	2	2	1	1	2	3	3	3	3	3	3	3	1	1	1	1	1	1	1	1	1	1	1	1	1	1	1	1	1	1	1	1	2	1	0	2	1	0	2	1	1	1
1	3	1	1	4	2	1	1	1	1	1	1	4	4	4	2	5	4	2	4	3	1	2	1	2	1	1	1	1	2	3	1	2	2	1	3	1	1	2	1	1	1	0	1	1	2	1	0	2	1
1	1	2	1	4	2	1	2	1	1	1	1	4	4	3	4	3	5	4	5	2	2	3	3	2	3	2	2	2	2	1	2	3	2	2	2	1	2	3	2	2	2	3	2	2	2	2	3	3	2
1	3	1	1	4	1	1	1	2	2	1	1	5	3	2	2	3	3	2	2	1	1	1	0	0	1	0	1	1	1	1	1	1	2	1	1	1	2	0	1	1	1	0	1	0	0	1	0	1	0
1	3	1	1	4	1	3	1	2	2	2	2	4	3	3	2	3	4	2	4	1	1	1	0	0	1	0	1	1	1	1	0	1	0	1	1	0	2	0	1	1	1	1	0	0	1	1	1	1	0
1	1	1	1	3	2	1	1	2	1	2	2	4	5	5	4	2	4	2	3	1	0	0	0	0	0	0	0	0	0	0	0	0	0	0	0	0	0	0	0	0	0	0	0	0	0	0	0	0	0
1	4	1	2	2	2	1	2	2	2	1	1	3	1	1	1	4	2	5	1	3	1	2	2	3	3	1	2	1	0	3	1	1	2	0	1	0	3	1	2	1	3	0	2	1	0	2	3	3	1
2	1	1	2	5	2	1	1	2	2	2	2	1	3	3	2	1	1	1	1	2	1	3	2	2	2	1	2	3	1	3	2	2	2	0	3	0	2	2	3	2	2	1	3	2	1	0	3	2	2
2	1	1	2	6	2	1	2	1	1	1	1	1	1	1	1	1	1	1	1	2	1	3	0	2	2	1	3	3	2	3	2	3	1	1	2	1	1	1	3	3	1	0	0	3	1	1	1	2	1
1	1	1	1	2	2	1	2	1	2	1	2	5	5	4	4	5	5	3	4	3	1	3	1	2	2	1	2	1	1	1	1	3	1	2	2	1	1	1	2	2	2	1	2	1	2	2	2	2	0
1	1	2	2	4	2	1	2	2	1	1	2	2	3	3	3	2	4	2	2	1	0	0	0	0	0	0	0	0	0	0	0	0	1	0	1	0	1	0	0	0	0	0	0	0	0	0	0	0	0
2	1	3	2	5	1	1	2	2	2	2	1	4	3	3	2	2	2	2	2	1	0	1	0	0	0	0	0	0	0	0	0	0	0	0	0	0	0	0	0	0	0	0	0	0	0	0	0	0	0
1	4	1	2	3	2	1	2	1	2	2	1	3	3	3	1	2	3	1	3	0	1	0	1	0	0	0	1	0	0	0	0	0	0	0	0	0	0	0	0	0	0	0	0	0	0	0	0	0	0
2	1	2	2	3	2	1	2	1	1	1	1	3	3	3	3	3	4	4	4	1	1	1	1	1	2	1	2	2	1	1	2	1	1	2	1	2	1	1	1	1	1	1	0	1	0	1	0	0	1
1	5	2	1	2	3	1	2	2	1	1	1	3	1	1	1	1	1	2	2	1	0	1	0	0	1	0	0	0	0	0	1	0	1	0	0	0	0	0	0	0	0	0	0	0	0	0	0	0	0
1	1	5	1	3	2	1	3	2	2	1	1	5	3	3	2	1	1	1	1	0	0	0	0	0	0	0	0	0	0	0	0	0	0	0	0	0	0	0	0	0	0	0	0	0	0	0	0	0	0
2	1	3	1	4	2	1	1	2	1	1	1	5	3	4	2	2	3	2	3	3	0	2	1	1	1	1	1	1	1	1	1	0	1	0	1	1	1	0	0	1	1	1	0	0	0	0	0	1	1
1	2	1	2	5	3	1	1	2	1	1	2	4	2	1	1	1	2	1	1	1	0	1	0	1	0	0	1	1	1	1	1	1	0	0	1	1	1	0	0	1	1	0	1	1	1	0	1	1	1
1	1	1	2	2	3	1	1	2	1	1	2	3	3	3	2	2	4	4	3	1	0	0	0	0	1	0	1	1	0	1	1	1	1	0	0	0	1	0	0	0	1	0	0	1	1	1	1	1	0
1	3	1	2	6	1	1	1	1	2	1	1	2	3	3	3	3	3	3	3	0	0	0	0	0	0	0	0	0	0	0	0	0	0	0	0	0	0	0	0	0	0	3	0	0	0	0	0	0	0
1	1	3	2	4	2	1	2	2	1	1	1	3	3	3	1	2	3	2	2	1	0	0	0	1	1	0	0	1	0	1	1	0	1	0	0	0	0	0	0	0	1	0	0	0	0	1	0	1	0
1	4	1	2	3	2	1	1	2	2	1	1	4	3	3	2	4	4	1	1	0	1	0	0	0	1	1	1	0	0	2	2	1	3	0	1	0	0	0	1	0	0	0	0	1	0	0	2	2	0
1	1	1	1	5	2	1	1	1	2	1	2	5	2	4	4	3	4	2	2	0	2	2	0	1	1	1	2	3	2	2	3	2	1	1	2	1	1	1	1	1	1	0	1	1	2	1	1	1	1
1	1	4	1	4	2	1	3	2	1	1	2	5	3	3	3	3	3	2	2	0	0	0	0	0	0	0	0	0	0	0	0	0	0	0	0	0	0	0	0	1	0	0	0	0	0	0	0	0	0
2	1	2	2	3	2	1	2	2	1	2	1	4	1	1	1	1	1	1	1	0	0	0	0	0	0	0	0	0	0	0	0	0	0	0	0	0	0	0	0	0	0	0	0	0	0	0	0	0	0
1	5	1	2	2	2	1	2	2	2	1	1	3	3	4	4	4	3	2	2	0	0	1	1	1	1	1	0	0	0	0	0	0	0	0	0	0	1	1	0	0	0	0	0	0	0	0	0	0	0
2	5	1	2	2	2	3	1	2	2	1	1	2	5	1	3	3	3	3	3	1	3	1	0	1	0	0	0	0	0	1	0	0	3	2	1	1	1	0	3	1	0	1	1	1	1	1	1	1	2
1	1	1	1	4	3	1	1	1	2	1	2	4	3	3	3	3	3	3	2	1	0	2	1	1	2	0	1	0	0	1	0	0	0	0	0	0	0	0	0	0	0	0	0	0	0	0	0	0	0
1	1	1	2	4	2	1	1	2	2	1	1	1	1	1	2	2	2	2	2	1	1	1	1	2	1	2	2	1	2	2	2	3	3	2	2	1	1	1	2	2	2	2	2	1	2	1	2	2	2
2	1	2	1	4	2	1	2	1	2	1	2	2	5	4	3	4	4	4	3	1	1	1	1	2	2	2	2	1	1	2	2	2	1	1	2	1	2	2	2	1	2	1	1	2	1	1	2	1	1
2	1	5	1	2	3	2	3	1	1	1	1	5	5	4	4	4	3	4	4	2	1	2	1	2	1	2	1	2	2	1	2	2	1	2	1	2	1	2	1	2	2	2	1	1	2	2	2	1	2
2	1	4	1	3	2	2	1	2	1	1	1	4	5	3	4	4	4	3	4	2	1	1	1	2	3	2	2	2	2	1	1	2	2	2	1	2	2	2	1	2	2	2	1	2	2	2	1	2	1
1	3	1	2	4	1	2	1	2	1	2	2	4	3	1	1	1	1	4	3	1	1	0	0	2	2	1	2	2	0	0	0	3	3	3	1	2	2	2	2	2	2	2	2	2	1	1	2	1	1
2	1	1	2	5	2	2	2	1	2	1	2	3	1	2	5	5	5	3	3	2	1	3	0	0	0	0	0	0	0	0	0	1	0	2	3	3	2	1	2	1	3	1	1	2	0	3	0	3	0
1	1	1	1	3	2	2	2	2	2	2	1	3	4	4	2	4	4	4	4	2	2	1	1	1	2	1	2	1	0	2	2	2	2	1	1	1	1	2	2	1	1	0	1	2	2	2	1	2	1
2	1	2	1	4	2	2	1	1	2	2	2	4	3	2	2	2	2	2	2	1	1	0	0	1	1	0	1	1	0	1	1	0	3	1	0	0	1	0	0	0	1	0	0	0	0	0	0	0	1
2	1	1	2	3	2	1	1	2	1	1	2	5	2	2	1	1	3	1	1	3	1	0	1	0	1	0	2	3	3	2	3	2	1	2	2	2	2	2	3	3	1	1	2	2	1	3	3	3	2
2	1	2	2	4	2	1	2	2	1	1	1	3	4	4	5	3	4	5	5	2	1	1	2	2	2	1	2	1	2	2	2	1	2	1	1	2	2	2	2	1	2	1	2	1	2	2	3	3	2
2	1	1	2	5	2	1	1	2	2	1	1	4	5	5	4	4	4	5	3	2	2	1	2	2	1	0	2	2	1	2	2	1	1	1	2	1	3	1	2	3	1	1	3	1	2	2	1	2	1
2	1	1	1	2	2	1	2	2	1	1	1	3	3	4	3	4	3	2	3	0	1	1	1	1	1	1	1	1	1	1	1	1	1	1	0	0	0	1	1	1	1	1	0	1	1	1	1	0	0
2	1	2	1	2	3	1	2	2	2	1	2	4	4	4	4	4	4	3	5	2	2	2	1	1	1	1	2	2	2	1	3	3	2	2	1	1	2	1	2	3	2	2	3	2	2	3	3	2	2
2	1	2	2	2	2	2	2	2	1	1	2	5	5	4	3	3	4	3	4	1	0	1	2	2	2	1	1	2	1	3	1	1	2	2	1	1	1	2	2	1	2	0	1	2	2	1	2	1	1
2	1	3	1	4	2	1	2	2	2	1	1	4	5	5	5	5	5	5	5	3	3	3	3	3	3	3	3	3	3	3	3	3	3	3	3	3	3	3	3	3	3	3	3	3	3	3	3	3	3
1	1	2	1	2	2	1	2	2	2	1	1	3	2	4	4	3	3	2	2	1	1	1	1	1	1	1	1	1	0	1	0	0	0	1	1	0	0	2	0	3	1	0	1	2	3	0	1	2	3
2	1	3	1	3	3	2	2	2	2	1	2	3	5	4	4	5	4	3	5	3	2	1	2	2	3	2	2	3	2	3	2	2	2	1	3	2	2	2	2	2	2	2	2	2	3	3	3	2	3
2	1	3	2	4	2	2	2	1	1	1	2	3	4	4	3	4	5	5	5	2	2	1	0	1	2	1	2	1	2	3	3	1	2	2	1	2	2	3	3	3	1	3	1	2	3	1	1	2	2
2	2	5	1	5	3	1	3	2	2	1	1	4	4	4	1	4	3	1	1	1	0	1	0	0	1	0	1	0	1	1	1	0	1	0	0	0	0	0	0	0	0	0	1	0	0	0	0	1	0
2	1	3	1	5	2	1	2	2	2	1	2	5	5	4	3	4	4	3	5	3	2	1	1	2	3	1	2	3	3	2	3	1	1	2	3	2	1	2	1	3	1	2	3	2	1	3	1	2	1
2	1	2	2	5	2	2	2	1	2	1	2	5	5	3	4	3	4	5	3	1	3	2	1	3	2	2	3	2	2	2	3	3	3	2	1	3	1	2	3	3	2	1	3	2	1	2	3	1	3
2	1	3	1	4	2	1	2	2	1	1	1	5	5	4	4	5	4	4	3	3	2	1	2	1	2	1	2	2	1	2	2	3	2	2	2	1	2	2	1	2	2	2	2	2	2	2	2	2	1
1	1	1	2	9	2	1	1	2	1	1	1	2	2	2	1	1	4	3	4	1	0	1	0	2	0	0	0	1	0	0	0	0	1	0	0	0	0	0	0	0	0	0	0	0	0	0	0	0	0
2	1	2	2	3	2	1	2	2	1	1	2	3	5	3	2	5	4	1	2	1	0	1	0	1	1	0	1	1	0	1	1	0	1	1	1	0	0	0	0	1	0	1	0	1	0	1	0	0	0
2	2	4	2	2	3	1	3	2	1	1	1	3	1	1	1	1	1	1	1	2	1	2	3	3	3	1	1	2	3	2	2	3	2	2	3	2	3	1	2	2	2	2	1	1	2	1	2	3	1
2	2	5	2	3	3	3	3	2	2	2	2	1	4	4	2	2	3	2	2	2	1	3	2	2	2	1	2	3	1	3	2	2	2	0	3	0	2	2	3	2	2	1	3	2	1	0	3	2	2
2	1	1	1	1	2	2	1	2	1	1	2	4	4	4	4	4	2	4	4	2	2	3	3	0	2	0	2	0	2	2	2	2	0	1	2	2	2	2	2	3	2	2	1	2	2	1	1	2	0
1	3	1	1	8	1	1	1	2	2	1	2	3	3	3	3	3	3	3	3	0	0	0	0	0	0	0	0	0	0	0	0	0	0	0	0	0	0	0	0	0	0	0	0	0	0	0	0	0	0
2	1	1	1	6	2	2	2	2	1	1	1	4	3	3	2	1	2	2	2	0	1	2	3	3	2	1	1	2	1	2	1	1	2	1	1	2	1	1	0	2	1	2	2	1	2	2	2	1	2
1	1	1	2	1	2	1	1	2	2	1	1	3	4	4	1	3	3	3	3	0	0	0	1	0	0	1	1	1	1	1	1	1	0	1	1	1	1	1	1	1	1	1	1	1	1	1	1	1	1
2	1	1	1	3	2	1	1	2	1	1	1	5	4	3	4	4	3	3	3	1	1	1	2	1	1	1	1	2	1	1	2	1	1	1	2	2	1	1	1	2	2	1	1	1	1	1	1	2	3
2	1	2	2	3	2	1	2	2	1	1	2	4	4	4	4	4	4	5	5	2	1	1	1	2	2	1	2	2	2	2	1	2	2	1	2	2	1	1	1	2	2	2	1	1	2	2	1	3	2
1	1	1	1	1	2	2	1	2	2	2	2	4	3	3	2	4	3	3	3	1	1	1	1	1	2	2	2	2	1	1	3	3	2	1	1	1	2	1	1	3	1	0	1	1	0	3	2	0	0
1	1	1	1	7	2	1	1	2	2	2	1	5	3	3	3	1	4	1	1	1	0	2	2	2	0	2	1	0	2	2	1	1	0	0	1	0	1	2	2	1	1	3	3	0	1	1	1	2	0
1	1	1	1	9	2	2	1	2	2	1	1	2	3	3	3	4	4	4	3	1	1	2	1	2	0	1	1	1	2	0	2	1	1	2	0	0	2	1	1	2	2	1	1	2	3	0	3	0	1
1	1	1	2	2	3	1	2	1	2	2	2	2	4	4	3	3	4	2	4	1	1	2	0	1	1	1	1	1	1	1	1	2	1	1	1	0	1	0	1	0	0	1	3	1	0	1	1	1	1
2	1	2	2	5	3	2	2	1	1	1	1	2	3	4	2	2	3	2	2	0	2	2	0	0	1	0	0	1	1	1	1	1	1	0	1	1	1	0	0	0	1	1	1	0	0	1	0	1	1
1	1	2	2	1	2	2	3	1	1	2	2	1	3	3	3	3	4	3	3	1	0	1	0	1	2	0	1	2	1	1	1	1	2	1	1	1	1	1	1	1	1	0	1	1	0	1	0	1	1
1	1	2	2	1	2	1	3	2	1	1	1	5	3	3	5	1	4	2	2	0	0	0	1	1	0	0	0	1	1	1	1	1	0	2	2	2	2	1	1	0	0	1	1	2	2	2	0	2	0
1	1	2	1	3	2	1	3	1	2	1	1	5	5	5	4	5	5	4	5	2	1	1	1	2	2	2	1	1	2	2	1	2	2	1	2	2	3	1	2	1	1	2	2	1	2	2	1	2	2
1	1	4	1	2	2	1	3	1	2	2	2	5	5	3	3	4	4	2	2	2	1	1	1	2	2	3	2	2	1	1	1	2	3	1	2	2	2	2	2	3	2	2	2	1	2	2	2	3	3
1	3	4	1	2	3	1	3	1	2	1	1	5	5	4	3	4	4	3	4	2	2	2	2	2	2	1	2	2	1	2	2	1	2	2	2	1	2	2	2	2	2	1	1	2	2	2	2	2	2
1	1	5	1	2	3	1	3	2	2	1	2	4	3	4	2	3	4	2	2	2	1	2	1	2	2	1	3	2	2	3	1	2	3	1	2	1	2	1	2	1	3	1	2	2	2	1	3	2	2
2	1	5	1	2	2	1	3	1	2	2	2	3	4	4	2	4	4	3	2	3	2	2	1	2	2	1	2	3	1	3	3	3	2	1	1	1	2	1	3	1	3	1	2	1	3	3	2	3	2
1	1	5	2	1	3	1	3	1	1	2	1	4	5	5	4	4	4	3	4	2	1	1	2	2	3	1	3	3	1	1	1	3	3	0	1	1	3	1	2	1	3	1	1	1	3	3	2	1	2
2	1	5	1	2	2	1	3	1	1	1	2	5	5	5	5	5	5	5	5	3	1	2	2	3	2	1	3	3	3	2	2	3	2	0	1	1	3	2	2	1	2	2	1	3	3	3	3	3	3
2	2	5	2	1	3	2	3	1	1	2	2	5	5	4	4	4	5	4	4	3	3	3	2	2	1	2	3	3	3	3	3	3	2	0	1	2	2	3	3	3	3	2	3	3	2	2	3	3	2
2	3	5	1	2	3	1	3	1	2	1	1	2	5	5	4	4	5	5	5	3	2	2	1	2	1	2	3	2	0	2	1	1	1	0	1	2	1	0	1	2	2	0	2	0	1	3	3	3	2
1	1	5	2	1	3	1	3	1	1	1	2	3	5	5	3	4	4	4	5	2	2	1	2	2	2	2	1	1	1	2	2	2	2	0	2	2	3	2	2	0	3	0	1	1	2	2	2	1	2
1	1	4	2	1	2	1	3	2	1	1	1	3	5	5	5	5	4	3	4	3	0	2	3	3	2	2	3	3	1	2	3	3	2	1	2	1	3	1	3	3	2	2	3	2	1	3	3	3	2
2	1	4	2	1	2	1	3	2	1	2	2	1	5	4	2	4	5	1	2	1	1	0	1	2	2	1	2	2	1	3	2	1	1	0	2	0	3	1	3	1	3	1	1	1	2	3	3	2	3
2	1	3	1	4	2	1	2	1	2	2	1	4	5	4	1	3	4	4	2	1	0	0	0	1	2	0	3	3	1	2	0	1	1	0	0	0	2	0	2	0	3	1	0	1	3	3	3	3	1
1	3	2	1	1	2	1	2	2	1	1	2	3	4	3	2	3	4	4	4	3	2	1	1	3	0	0	3	2	0	3	1	2	1	0	1	0	3	1	2	0	2	0	2	3	3	2	2	3	3
2	3	4	2	1	2	2	2	1	2	1	1	4	5	5	5	5	4	3	4	2	1	0	1	2	2	1	3	2	3	2	3	2	1	0	2	2	3	2	3	1	3	1	2	3	3	2	2	2	2
1	3	4	1	3	2	2	2	2	2	2	1	3	5	4	5	4	4	5	4	2	2	3	2	2	3	3	3	2	2	3	3	2	3	2	2	2	3	3	3	2	3	2	2	3	3	2	3	3	2
1	4	4	2	1	2	1	3	2	1	1	1	5	5	5	4	5	5	4	4	2	3	3	2	3	3	2	3	2	3	3	3	3	2	3	3	2	3	3	3	2	3	2	3	3	3	2	2	2	2
2	4	4	1	2	2	1	2	1	1	1	2	4	4	4	5	4	4	5	5	3	3	3	2	1	2	2	3	2	2	3	3	3	2	1	2	2	3	3	3	3	2	2	1	2	3	2	3	2	3
2	4	4	2	1	2	1	3	1	2	1	2	4	5	5	4	4	5	5	4	3	3	3	3	2	2	3	2	3	3	3	3	3	1	2	2	3	2	2	3	3	2	2	3	3	3	2	3	2	2
1	4	4	1	2	2	1	2	1	1	1	1	5	4	5	4	5	4	5	4	3	2	2	2	2	2	3	2	2	2	2	2	3	3	3	2	3	3	2	2	3	2	3	3	2	3	3	3	3	2
2	1	4	2	1	2	1	2	2	1	1	2	2	5	4	4	4	4	4	5	3	3	2	1	2	2	1	2	3	1	2	3	2	3	3	2	2	2	2	3	0	3	1	2	2	3	2	2	2	1
2	1	1	2	1	2	3	2	1	1	2	2	2	2	2	3	2	4	4	2	0	0	0	0	1	1	2	1	0	1	2	2	0	1	2	2	3	2	2	2	0	3	2	0	0	2	2	3	2	2
1	1	1	2	6	2	3	2	2	2	1	1	2	4	3	3	5	4	2	2	0	2	0	2	1	1	2	2	1	0	0	2	1	1	2	1	0	0	0	1	1	1	2	0	0	2	2	1	2	0
2	1	2	2	1	3	1	2	2	1	1	2	1	4	4	2	2	3	1	1	0	0	0	0	0	0	0	0	0	0	0	0	0	1	0	0	0	0	0	0	0	0	0	0	0	0	0	0	0	0
1	1	3	2	1	2	1	3	1	1	1	2	5	4	3	5	4	4	5	4	1	2	1	1	2	3	3	1	2	3	2	3	3	3	2	2	3	3	2	2	1	3	3	2	3	1	2	2	2	2
1	1	1	2	7	2	1	2	2	1	1	2	5	1	2	1	2	2	2	2	1	0	0	0	0	0	0	0	0	0	0	0	0	0	1	0	0	0	0	0	0	0	0	0	0	0	0	0	0	0
2	1	1	1	2	2	1	1	1	1	1	1	5	5	2	2	4	4	4	3	2	3	3	2	3	2	2	3	2	2	3	2	3	3	2	2	3	2	3	2	2	3	3	3	2	3	3	2	3	3
1	1	3	1	2	2	1	2	2	2	1	1	5	5	5	4	4	5	4	3	2	1	3	2	2	3	1	2	3	3	2	2	3	2	3	3	2	3	3	2	3	3	3	3	1	3	2	2	3	3
2	1	4	2	1	2	1	3	2	2	1	1	4	4	4	4	5	4	4	5	3	1	2	1	3	3	3	2	3	2	2	2	3	2	0	3	3	2	2	2	3	3	3	3	2	3	2	2	3	3
2	1	4	1	2	2	2	3	1	1	1	1	3	4	4	4	4	4	5	4	2	2	3	2	3	3	2	2	3	2	3	2	3	3	2	2	3	2	3	3	3	3	2	3	3	2	3	2	3	3
2	1	1	2	1	2	1	1	2	1	1	1	4	4	5	4	4	3	4	5	2	1	2	2	2	2	1	2	2	2	2	1	3	3	2	1	2	2	2	1	2	2	3	2	2	2	2	3	3	3
1	1	1	1	3	2	2	1	1	2	1	1	3	4	1	1	1	4	4	4	2	2	2	2	2	2	2	2	2	2	2	2	2	2	2	2	2	2	2	2	2	2	2	2	2	2	2	2	2	2
2	3	4	1	2	2	2	3	2	1	1	2	4	4	4	4	5	5	5	4	2	1	1	2	2	3	2	3	2	2	2	2	3	2	3	3	0	3	2	3	0	3	2	1	2	2	3	3	2	1
2	3	1	2	3	2	3	1	2	2	1	2	5	3	3	2	2	2	1	1	0	1	0	0	0	0	0	0	0	0	0	0	1	0	0	0	0	0	0	0	0	0	0	0	0	0	0	0	0	0
1	4	4	2	1	3	2	3	1	2	1	1	4	5	5	5	4	5	5	4	3	1	1	2	3	3	3	3	2	3	3	2	2	3	1	3	3	3	3	2	2	3	3	2	3	3	3	3	2	3
1	5	4	1	2	2	2	3	1	1	1	2	3	5	5	4	4	4	5	3	3	1	1	1	1	2	1	2	2	2	3	3	3	2	1	2	2	3	2	2	3	2	3	2	2	2	2	2	3	1
2	5	2	1	2	2	1	3	1	1	1	2	3	5	5	4	4	4	5	5	3	3	3	2	3	2	1	2	1	3	1	3	3	1	2	3	3	2	2	3	2	2	0	3	3	3	2	2	3	2
1	2	4	1	7	3	2	2	2	1	1	1	3	1	1	4	5	5	5	4	2	1	2	1	1	1	1	2	2	2	2	2	2	2	1	1	1	2	1	2	2	2	1	2	2	2	2	2	2	2
2	2	4	1	5	3	1	3	2	1	2	1	4	5	1	2	5	4	2	2	0	0	1	0	0	0	0	1	1	0	0	0	0	0	0	0	0	0	0	0	0	0	0	0	0	0	0	0	0	0
1	1	1	2	1	2	1	1	1	1	1	1	5	5	5	4	4	4	5	5	3	2	2	3	3	2	3	2	3	3	3	3	3	3	2	3	3	3	2	3	3	3	3	2	2	3	3	3	3	2
2	1	1	1	1	3	1	1	1	1	1	2	5	5	5	4	4	4	5	5	3	2	3	2	2	2	1	3	3	3	3	2	2	3	3	2	3	2	3	3	3	2	1	2	2	3	3	3	3	3
2	1	3	1	2	2	1	3	1	1	1	1	5	4	4	5	4	4	5	5	3	2	3	3	3	2	1	3	3	3	2	3	3	3	2	2	3	3	3	3	3	2	2	2	1	3	3	3	2	2
2	1	3	2	1	2	1	1	2	1	2	1	2	5	3	4	4	4	4	5	2	3	3	2	2	2	3	2	3	3	3	2	3	3	1	2	2	3	2	3	3	3	3	3	2	3	2	2	3	2
1	1	3	1	3	2	1	3	2	1	1	1	3	4	5	3	5	5	5	4	2	2	2	2	2	3	2	3	2	2	2	3	3	1	2	2	3	2	1	1	0	2	2	2	0	0	2	3	3	2
1	1	1	2	2	2	1	1	2	1	1	2	4	4	3	3	5	5	4	4	2	1	1	1	1	1	2	2	3	2	1	2	3	3	1	0	2	3	1	2	3	3	3	1	3	3	2	2	1	2
1	3	1	2	3	2	1	1	2	1	1	1	4	4	3	5	5	5	5	5	2	1	2	3	2	1	2	3	3	1	2	2	1	1	1	2	0	3	2	3	0	3	2	3	1	2	3	2	2	2
1	3	3	1	5	2	1	3	2	1	1	2	3	5	4	3	4	5	4	5	2	1	2	2	3	3	1	2	3	3	3	2	2	3	3	3	2	3	3	2	1	3	2	3	3	2	2	3	3	2
1	1	1	2	1	2	1	1	1	2	1	2	2	1	1	1	1	1	1	1	1	1	2	0	1	1	0	3	0	1	1	1	1	1	2	1	1	1	0	1	1	2	0	2	1	2	2	0	1	1
1	3	1	2	1	2	1	1	1	2	1	1	2	1	1	1	1	1	1	1	2	1	0	1	1	1	0	0	1	1	1	0	2	1	1	2	1	2	1	2	2	1	3	2	0	3	1	1	3	2
1	1	4	2	1	2	1	3	1	1	1	2	2	5	4	3	5	4	5	4	2	2	2	2	2	3	2	3	3	3	3	3	2	3	1	3	3	3	2	3	0	3	1	3	3	3	3	2	3	3
1	1	3	1	3	2	1	3	1	1	1	2	2	5	5	5	5	5	5	5	3	2	3	3	3	3	2	2	2	3	3	3	2	3	1	2	3	3	3	3	1	3	3	3	3	2	3	3	3	2
1	1	1	2	6	2	1	1	1	1	2	1	3	4	3	3	4	4	5	4	1	1	2	1	2	1	1	2	1	2	2	2	1	2	1	2	2	2	3	2	1	3	1	2	1	2	2	2	2	3
1	3	1	2	2	3	1	1	1	2	1	1	4	4	4	2	2	1	1	1	2	1	2	3	3	3	1	1	2	3	2	2	3	2	2	3	2	3	1	2	2	2	2	1	1	2	1	2	3	1
1	2	3	1	3	3	3	3	2	2	1	1	4	4	4	3	3	3	2	2	2	1	3	2	2	2	1	2	3	1	3	2	2	2	0	3	0	2	2	3	2	2	1	3	2	1	0	3	2	2
2	1	3	1	2	2	3	3	2	1	2	2	5	4	4	2	5	3	1	2	3	0	1	1	2	3	0	2	2	0	2	1	1	2	0	1	0	3	1	3	1	3	0	2	1	3	3	3	3	1
2	1	4	1	2	3	2	3	2	1	2	2	4	4	5	3	4	4	4	4	2	2	3	2	3	2	1	3	3	1	3	2	2	2	0	3	0	2	3	3	2	3	0	3	2	2	3	3	2	2
1	1	1	2	1	2	2	1	1	1	2	1	3	5	4	4	4	4	5	5	2	1	2	3	3	2	2	3	3	2	3	2	3	1	3	3	2	1	2	3	3	2	0	0	3	3	3	2	2	3
2	1	3	2	1	2	1	3	1	1	2	2	2	4	4	4	4	5	3	4	3	1	3	1	1	2	1	2	1	1	1	1	3	2	2	3	3	2	1	2	3	3	2	2	1	3	2	3	2	1
1	1	1	2	1	2	1	1	1	1	2	1	2	4	3	4	4	2	4	5	2	2	2	1	2	2	2	2	2	3	1	3	3	3	2	2	3	2	2	3	3	3	3	1	2	2	2	3	2	2
1	1	2	2	1	2	1	1	2	1	1	1	3	4	5	4	4	3	3	4	3	1	3	0	2	3	3	3	2	1	2	2	1	0	2	1	0	1	1	3	1	1	1	1	1	2	2	3	2	1
2	1	2	1	2	3	1	3	2	1	1	1	4	5	5	4	4	4	3	5	2	3	2	2	2	1	3	2	2	2	3	3	1	2	2	2	3	3	3	3	2	2	3	3	2	2	3	3	3	2
2	4	2	2	4	2	1	2	1	2	1	1	5	1	2	1	3	1	1	1	1	0	0	0	0	0	0	0	0	0	0	0	1	1	0	1	1	1	1	0	0	0	0	1	1	1	1	1	0	1
2	3	4	1	4	3	1	3	2	1	2	2	4	4	5	4	5	4	4	4	2	2	2	2	2	3	2	3	2	1	2	2	3	2	1	3	1	2	3	3	3	2	1	2	3	3	3	1	2	2
1	3	4	1	5	2	2	3	1	1	2	2	3	5	4	4	5	4	4	5	2	2	2	2	3	3	3	2	3	3	3	2	2	2	3	2	2	3	2	3	2	3	3	3	2	2	3	3	2	2
2	1	1	2	4	2	3	2	2	2	1	1	4	1	2	1	3	1	1	1	1	0	0	0	0	0	0	0	0	0	0	0	1	1	0	1	1	1	1	0	0	0	0	1	1	1	1	1	0	1
1	1	2	1	3	3	1	3	2	1	1	2	3	4	5	4	4	5	4	5	2	2	2	3	3	2	2	3	2	3	3	3	3	2	3	2	2	3	2	3	2	3	3	3	2	3	3	3	3	3
2	2	2	1	2	3	1	3	2	2	1	1	4	3	4	2	2	4	1	1	0	0	0	0	1	1	0	1	0	0	1	1	1	1	0	1	0	0	1	1	1	0	0	0	0	0	0	0	0	0
1	1	4	1	2	2	1	3	2	1	2	2	4	5	5	4	4	4	5	4	2	2	2	2	2	3	3	3	2	2	2	3	3	2	3	2	2	2	3	3	3	2	2	3	2	3	3	3	3	2
1	1	3	1	3	2	1	3	1	1	1	1	4	5	4	4	5	5	4	5	3	2	3	2	2	2	2	2	3	3	3	2	2	2	3	3	3	2	2	3	3	3	3	3	2	2	3	3	3	2
1	1	2	1	5	2	1	3	1	1	1	2	5	4	4	4	4	4	4	5	2	3	2	2	2	2	2	2	3	3	3	3	2	2	3	2	3	3	3	2	2	3	2	2	2	1	2	3	2	2
1	1	3	1	2	3	1	3	1	1	1	1	3	4	4	4	5	5	4	4	3	3	2	2	3	3	3	2	2	3	3	2	2	2	3	3	3	2	2	3	3	3	3	2	2	3	2	2	2	3
1	1	2	1	3	3	1	2	1	1	1	1	2	4	4	5	4	4	4	4	3	2	3	3	2	2	2	3	2	3	2	3	3	2	3	2	2	3	3	2	2	2	3	2	2	3	3	3	3	3
1	1	3	1	5	3	1	3	2	1	1	1	1	4	5	5	5	5	4	5	2	2	3	3	3	2	2	2	3	3	2	2	2	3	3	3	2	2	3	2	3	2	3	3	3	3	2	3	2	3
1	1	2	2	3	3	1	3	2	1	1	2	3	4	4	4	5	4	4	5	2	3	2	3	3	3	2	3	3	3	3	3	3	3	3	2	3	2	3	3	3	3	3	2	2	3	3	2	3	3
2	3	1	2	2	2	1	1	2	1	2	2	4	5	4	4	4	5	4	4	3	3	3	1	2	2	3	2	2	2	2	2	3	2	2	2	2	2	2	2	3	3	3	3	2	2	2	2	3	3
1	3	2	2	4	2	1	1	1	1	1	2	5	4	5	4	4	4	4	4	3	2	3	3	3	2	2	2	3	3	3	3	3	3	3	2	3	3	3	2	3	2	3	2	3	3	2	3	3	3
1	3	1	1	2	2	1	1	2	1	1	1	3	4	4	5	5	5	5	5	2	3	2	3	3	2	2	3	3	3	2	3	3	2	2	2	3	3	2	3	3	3	2	3	2	2	2	2	3	2
2	4	1	2	1	2	1	1	1	1	1	1	2	5	5	4	4	4	5	5	2	2	2	2	3	3	3	2	2	2	2	3	3	3	2	2	3	3	2	3	3	3	3	2	3	2	2	2	2	3
2	4	1	2	2	2	1	1	2	1	1	1	1	5	5	4	4	4	4	4	3	1	3	2	1	2	3	2	2	3	3	3	3	1	2	3	3	3	2	3	3	2	2	2	2	2	3	2	2	2
1	4	1	1	3	2	1	1	1	1	1	2	2	5	5	5	4	4	5	4	2	3	3	1	2	2	2	3	3	2	2	3	3	3	2	3	3	3	2	3	3	3	2	3	3	3	2	3	3	2
1	4	1	1	3	2	1	2	2	1	2	1	3	4	4	4	5	4	4	3	3	3	2	2	1	3	1	3	3	3	2	2	3	3	1	3	3	3	3	3	2	3	2	3	2	3	3	2	3	3
2	1	1	2	4	2	1	2	1	1	1	2	4	5	4	4	5	4	4	5	1	3	3	2	2	3	2	3	3	2	3	3	3	2	3	2	3	3	3	2	2	3	3	2	3	2	3	2	2	3
2	1	1	1	3	2	1	2	2	1	1	1	4	5	4	5	5	4	4	4	2	2	2	3	2	2	3	2	2	3	2	3	3	2	2	3	3	3	2	2	3	3	2	3	2	3	2	3	3	3
2	1	2	1	2	2	1	2	1	1	1	1	4	4	5	4	5	3	4	4	2	3	3	3	3	2	2	2	1	2	2	3	1	1	2	2	2	2	3	2	1	2	1	2	1	2	3	3	3	3
1	1	1	2	3	2	1	1	2	1	1	2	4	4	4	5	4	4	5	4	2	2	2	2	2	2	3	3	3	2	3	2	3	3	2	2	1	3	1	2	2	3	3	3	2	2	2	2	3	2
1	1	1	2	3	2	2	1	1	1	1	1	3	4	4	4	4	3	4	2	1	1	1	1	1	2	2	2	1	2	2	1	1	1	1	2	2	3	2	1	1	2	2	1	1	2	2	2	2	2
2	1	3	1	3	3	2	3	1	2	1	1	3	5	4	3	4	5	4	4	2	0	1	1	2	2	2	2	2	2	2	1	3	2	2	2	2	2	2	3	3	2	2	2	2	2	3	3	2	3
2	1	3	1	2	2	2	2	1	1	1	1	3	2	4	2	2	2	2	2	0	1	1	1	2	1	1	1	1	1	1	1	1	1	0	0	1	1	1	0	0	1	1	0	0	1	1	1	0	0
1	1	1	2	4	3	3	1	2	1	1	1	2	4	4	4	5	4	4	4	2	0	1	1	2	2	1	2	2	3	2	1	3	2	2	3	2	2	2	3	3	2	2	2	1	3	3	3	2	2
2	1	3	1	3	3	2	3	1	1	1	1	3	4	4	5	4	4	5	5	2	1	2	2	2	2	2	3	3	2	2	2	2	1	0	3	3	3	1	2	3	3	3	2	2	2	2	3	2	1
2	1	3	1	2	3	2	3	1	1	2	1	2	5	4	4	4	4	4	5	3	1	3	1	2	2	3	2	3	1	2	3	3	2	2	2	2	3	3	3	1	2	3	2	2	3	3	2	2	2
2	1	1	1	2	2	1	1	2	1	1	2	3	4	4	5	4	4	5	4	2	3	3	3	3	3	2	2	2	2	2	3	3	3	3	2	2	2	1	2	2	2	3	2	3	3	3	2	1	1
1	1	4	1	2	2	1	3	2	1	1	2	2	5	4	4	4	4	4	5	3	0	2	0	2	2	0	2	3	3	3	2	2	1	0	2	3	3	2	2	3	2	1	2	3	3	2	2	3	3
2	4	4	1	2	3	1	3	1	1	1	1	3	5	4	4	5	4	5	5	2	1	1	1	1	3	0	2	2	2	2	3	2	2	0	1	2	2	2	3	2	1	0	2	2	3	2	2	2	2
1	1	1	1	2	2	1	1	2	1	1	1	2	5	3	2	4	4	1	1	1	1	1	0	0	1	0	2	2	2	2	3	2	2	0	2	0	2	0	1	0	2	0	1	0	2	3	3	2	3
1	4	4	1	2	3	1	3	1	1	1	2	3	4	5	5	4	5	5	4	3	2	2	3	3	3	2	2	2	3	3	3	2	2	1	2	3	3	1	2	1	2	3	3	3	3	2	3	3	3
1	1	4	1	3	2	1	3	2	1	1	1	3	4	4	4	4	4	5	5	3	1	1	1	2	2	1	3	3	2	2	2	3	1	1	3	3	2	3	3	1	3	3	3	1	2	2	3	3	2
1	3	4	1	2	2	1	3	1	1	1	2	3	4	4	4	5	4	4	4	2	3	2	2	2	3	2	3	2	3	2	3	3	1	3	3	2	3	1	3	2	3	2	2	3	3	2	3	2	2
2	1	1	2	1	2	1	1	1	1	2	1	3	5	4	5	4	5	5	5	3	1	2	2	2	2	1	3	3	3	3	2	3	2	2	3	3	3	3	3	3	2	3	3	3	2	2	2	3	1
1	1	1	2	1	2	1	2	2	1	1	2	4	5	4	4	4	4	5	5	2	1	3	2	2	1	2	2	1	1	1	1	2	1	0	2	2	2	1	2	2	1	0	2	2	2	2	2	1	2
2	1	1	1	2	2	1	1	1	1	2	1	5	5	5	4	4	4	4	4	3	1	2	1	1	1	2	1	1	2	1	1	3	1	2	3	0	1	2	3	2	3	2	2	2	2	2	2	2	2
1	1	3	1	4	2	1	3	2	1	2	1	5	4	5	5	4	4	4	4	2	2	3	2	2	3	2	3	3	3	3	2	3	3	2	2	3	3	3	2	2	2	2	2	2	2	3	3	3	2
2	1	4	1	2	2	1	3	1	1	1	1	4	4	4	4	5	4	4	5	3	2	3	2	2	2	2	2	3	3	3	2	3	3	3	3	3	3	2	2	2	3	2	3	2	3	3	3	3	2
2	1	4	1	2	2	1	3	1	1	1	1	4	4	4	4	5	4	4	5	3	3	2	2	2	2	2	2	3	2	3	3	3	3	3	2	2	2	3	3	2	2	3	3	3	2	3	2	2	3
1	1	3	2	2	2	1	3	2	1	1	1	3	4	5	5	4	5	5	4	3	3	3	2	3	3	2	2	3	3	3	2	2	2	3	1	3	3	2	3	2	3	3	2	1	2	2	2	1	3
2	2	3	1	2	3	2	3	2	1	1	1	4	4	4	4	5	4	4	4	3	3	2	3	3	3	2	2	2	3	3	2	2	2	3	2	2	3	2	3	2	2	2	3	2	2	3	3	3	2
1	1	4	1	3	2	2	3	2	1	1	1	2	5	4	4	4	4	5	5	2	3	3	2	2	2	2	3	3	3	2	2	2	3	3	2	3	2	3	3	2	3	2	2	3	2	3	3	2	2
2	3	3	2	1	2	3	2	2	1	1	1	3	4	4	4	5	4	4	4	1	1	1	1	2	2	2	1	2	2	2	1	3	2	1	2	2	2	2	3	2	2	2	2	3	2	2	3	3	3
2	3	3	1	2	1	2	2	1	1	2	1	4	4	5	5	4	5	5	4	2	3	2	3	3	2	1	2	2	2	2	3	2	2	2	3	3	3	2	2	2	3	3	2	2	2	3	3	2	2
2	4	4	1	2	2	1	2	2	1	1	1	4	5	5	4	4	5	4	4	3	2	3	2	2	3	2	2	2	2	2	2	3	2	3	2	3	3	1	2	2	2	2	2	3	3	3	2	2	2
2	4	3	1	2	2	1	3	2	1	1	1	4	4	4	4	4	3	3	4	2	2	3	3	2	3	2	1	1	2	2	1	2	2	2	3	3	3	3	2	2	3	3	2	1	2	2	2	1	2
1	3	3	1	2	2	1	2	1	1	1	1	5	4	3	4	4	4	4	4	3	2	3	2	2	3	2	2	2	3	3	3	2	2	2	2	3	1	1	2	2	2	2	2	3	3	2	1	2	2
2	1	4	1	2	2	1	2	1	1	1	1	1	4	5	5	4	5	4	4	3	1	2	1	1	2	2	1	1	1	1	2	1	1	2	3	2	1	1	1	1	2	1	2	2	2	2	2	2	2
2	1	4	1	2	2	1	3	2	1	1	1	2	4	4	4	4	4	4	4	2	1	1	1	2	2	1	2	1	1	2	3	3	2	3	2	2	2	2	2	3	2	3	3	2	2	2	2	3	2
2	1	4	2	1	2	1	2	2	1	1	1	3	4	4	3	4	4	5	4	2	2	2	2	2	1	2	1	2	1	1	2	2	1	2	1	2	2	1	2	1	1	2	1	2	1	1	1	2	2
1	1	4	1	2	2	2	2	2	1	1	2	3	5	4	4	4	4	4	4	3	2	2	2	2	2	2	1	2	0	1	2	2	1	2	2	2	3	2	2	2	1	1	2	1	2	2	3	2	3
2	1	2	1	4	2	3	2	2	1	1	2	3	4	4	3	4	3	4	4	3	2	3	2	2	2	1	1	2	1	1	2	2	2	1	2	3	3	2	1	1	1	2	1	2	3	2	3	1	2
1	1	3	1	2	2	3	1	1	1	2		4	4	5	4	5	4	5	4	3	2	2	3	2	2	2	2	1	2	2	2	2	2	3	3	3	2	1	1	3	2	2	1	2	3	3	2	2	2
2	1	2	2	4	2	2	2	2	1	1	1	3	4	4	4	4	4	5	4	3	3	2	3	2	2	2	3	2	3	2	3	3	2	2	2	3	1	1	2	1	1	2	1	2	3	1	1	2	1
1	1	4	1	2	2	3	3	2	1	1	1	4	3	2	4	4	5	5	4	3	2	3	1	1	2	2	1	2	3	1	2	3	1	3	2	2	2	1	2	2	2	3	2	2	3	2	1	2	2
1	3	3	1	2	3	2	2	2	1	2	2	4	5	5	4	4	5	4	4	3	1	3	1	2	3	3	3	2	2	3	2	3	2	0	2	2	1	1	1	2	2	3	3	1	3	2	2	2	3
1	4	3	1	2	2	1	2	1	1	1	1	4	4	4	4	4	4	4	4	2	2	2	2	2	2	1	2	3	2	2	3	2	3	2	2	3	2	1	2	3	3	2	2	1	3	2	2	3	2
1	1	3	1	2	2	1	2	2	1	2	2	5	4	4	4	4	4	5	5	2	1	2	2	2	2	2	2	2	3	3	2	3	2	1	2	3	2	2	3	2	2	2	3	2	3	3	3	2	3
1	1	3	1	3	2	1	3	1	1	2	2	4	4	5	4	5	4	4	5	2	3	2	3	3	3	1	2	1	2	2	3	2	2	2	2	3	2	3	3	3	2	2	2	1	2	3	3	3	2
2	1	3	1	2	2	1	2	2	1	1	2	3	4	4	4	4	4	4	4	2	3	3	2	2	2	1	2	2	2	2	2	2	1	1	2	1	2	3	3	1	2	2	2	2	2	3	3	2	2
1	1	3	2	1	2	1	1	1	2	1	1	3	4	4	4	4	5	2	4	2	1	1	1	1	2	1	2	1	2	1	1	2	0	2	2	0	1	1	2	1	1	0	1	0	1	1	1	1	1
1	1	3	1	3	2	1	1	2	2	1	1	3	2	3	4	4	4	4	5	2	1	2	1	1	2	1	2	1	1	1	0	1	1	1	1	1	1	1	1	1	0	0	2	0	1	1	2	1	2
1	1	3	1	4	2	1	2	2	2	1	1	2	4	4	4	4	5	5	4	1	1	1	1	1	1	1	0	1	1	2	1	1	1	3	0	0	1	1	1	1	1	0	1	1	2	3	3	2	2
2	1	3	1	3	2	1	2	1	1	2	2	2	4	4	2	4	4	3	4	3	1	1	1	1	2	1	2	1	1	1	2	2	2	0	1	2	3	1	2	1	2	2	2	2	2	2	2	2	2
1	1	3	1	2	2	1	3	2	2	1	2	2	4	4	4	4	4	4	5	2	1	1	2	2	2	1	2	1	2	1	2	3	1	3	2	2	2	1	1	2	2	2	2	1	3	3	3	2	2
2	2	3	2	2	2	2	2	2	2	2	2	2	3	3	2	2	1	1	1	3	1	2	2	3	1	0	1	1	2	2	1	1	2	1	2	2	2	2	2	1	2	1	3	1	1	2	3	2	1
2	4	1	2	4	2	1	1	2	1	2	1	1	3	4	1	1	3	2	1	3	1	0	1	1	0	1	1	1	1	1	2	0	2	1	2	2	1	0	4	2	3	2	2	1	1	2	3	2	1
1	4	3	1	4	2	2	2	2	2	1	1	3	3	3	2	3	4	2	2	0	1	0	0	0	1	1	1	0	0	1	0	0	2	1	0	0	0	0	0	0	0	0	0	0	0	0	0	0	0
1	4	3	1	2	2	1	2	2	2	1	1	4	1	1	1	1	2	1	1	1	1	1	0	1	1	2	2	0	1	1	1	1	1	0	1	3	1	0	0	1	2	0	1	0	1	2	0	1	0
1	1	2	1	4	2	2	2	2	2	1	1	4	2	1	1	1	4	1	1	1	1	0	0	0	1	0	0	1	0	1	0	0	1	1	1	1	0	0	0	0	0	0	0	0	0	1	0	0	0
2	1	2	1	3	2	1	2	2	2	2	1	4	3	3	3	4	4	3	2	1	0	0	2	1	2	1	1	0	2	2	0	0	1	0	1	0	1	1	0	0	1	0	2	0	0	0	1	1	1
2	5	2	1	2	3	1	2	2	2	1	1	3	1	1	1	1	1	1	1	1	2	0	0	0	0	2	0	0	0	0	0	0	0	2	0	3	0	0	0	0	0	0	0	0	0	0	0	0	0
1	5	3	1	2	3	1	2	2	1	2	1	5	3	3	1	3	1	1	1	0	0	1	0	2	0	2	0	1	1	1	1	1	0	1	1	1	0	0	0	1	1	0	0	0	0	0	0	0	0
1	5	3	1	3	2	1	3	2	2	2	2	2	4	5	4	4	4	5	5	3	2	3	3	2	2	2	3	3	1	3	2	2	2	1	2	2	3	1	3	1	3	2	3	2	2	3	3	2	3
1	5	3	1	4	3	1	2	1	1	1	2	2	5	4	4	4	4	5	4	2	2	1	1	2	2	1	2	2	2	2	2	2	1	1	2	2	3	1	1	2	2	1	2	2	3	2	2	2	1
1	5	3	2	3	3	1	1	1	1	1	2	2	5	4	3	4	5	4	4	1	2	1	2	1	1	1	2	3	3	3	3	3	2	3	2	2	2	2	2	0	3	2	2	2	3	2	2	2	1
1	5	3	2	3	3	2	1	2	1	2	1	1	4	4	4	4	5	5	4	2	1	2	1	2	1	1	2	2	2	3	2	3	1	0	2	3	3	1	2	3	3	0	2	2	3	2	3	2	3
2	5	2	1	2	3	3	1	2	1	2	1	3	4	4	5	4	4	3	4	2	1	1	1	1	2	2	3	1	1	1	2	2	2	0	2	3	1	3	3	2	2	3	2	2	2	2	3	3	2
2	5	1	1	2	2	2	1	1	1	1	1	4	4	3	4	3	4	2	4	3	3	2	3	3	2	3	3	2	1	1	2	2	2	1	1	1	2	2	2	3	3	1	2	2	3	3	3	2	2
2	5	1	1	3	2	1	1	2	1	2	1	4	5	4	4	3	4	3	4	2	1	2	1	2	2	1	3	3	3	2	3	2	3	2	3	2	2	2	2	2	2	1	2	2	3	2	2	1	2
2	5	1	1	4	2	1	3	2	1	2	2	2	4	5	4	4	4	4	4	3	3	3	2	2	1	2	2	1	2	3	1	1	2	3	2	2	1	2	3	3	1	2	3	2	1	2	3	2	1
1	5	3	1	4	2	2	3	2	1	1	2	3	3	4	4	5	3	3	5	2	2	3	1	2	2	1	3	3	2	2	1	2	2	3	2	1	2	2	3	2	2	3	1	2	3	2	3	2	1
1	2	3	2	4	3	2	2	1	1	1	1	1	3	2	3	4	3	4	3	2	2	2	1	0	2	3	2	2	1	2	1	2	3	0	3	2	3	2	2	2	3	3	2	2	2	3	2	2	3
2	2	1	1	2	3	1	2	2	1	2	1	1	4	4	2	4	3	4	4	2	1	1	1	2	2	2	1	1	0	3	2	2	3	1	1	1	3	1	2	3	2	2	2	1	1	2	2	1	2
2	2	2	2	4	3	1	1	2	1	1	1	1	5	3	4	4	5	5	4	2	0	1	0	1	0	1	2	2	1	2	1	1	1	0	0	1	2	0	2	2	2	0	1	1	1	2	1	1	2
1	2	2	2	4	3	1	1	2	1	1	1	3	5	5	2	3	4	5	4	3	1	1	1	2	3	1	2	1	2	3	3	3	2	3	2	2	2	3	2	3	1	3	3	1	2	2	3	1	1
1	5	1	2	2	2	1	1	2	1	1	1	4	4	3	2	3	3	2	2	2	2	1	2	1	2	2	2	2	1	2	1	2	1	1	1	1	1	2	2	1	1	1	2	2	2	1	2	2	2
2	5	3	2	4	3	1	3	1	1	1	1	3	5	4	4	5	4	4	5	2	1	2	1	2	2	2	3	2	2	2	2	3	2	1	2	3	3	1	2	1	2	1	1	1	0	2	2	1	1
2	1	3	1	3	3	1	2	2	1	1	1	2	5	5	5	4	5	5	5	3	2	3	1	2	2	2	3	3	2	2	2	3	3	1	3	2	2	1	2	3	3	3	2	2	2	3	2	3	3
1	1	2	2	3	2	1	1	2	1	1	1	4	4	4	3	3	2	2	4	2	1	0	0	0	1	0	1	1	1	1	1	2	1	0	2	0	1	0	1	1	2	0	2	1	1	1	2	1	1
1	1	3	1	4	2	1	2	2	1	2	1	4	4	4	1	4	4	3	1	2	0	1	0	1	0	0	1	1	1	1	1	2	1	1	1	0	1	1	0	1	1	0	1	0	2	2	2	1	1
2	1	3	1	6	2	1	2	2	1	2	1	3	4	4	3	4	4	1	3	1	0	1	1	1	2	1	2	2	1	2	0	1	0	0	1	1	1	1	1	0	1	0	0	1	1	1	1	0	1
2	1	3	1	4	3	1	2	2	1	1	2	3	4	3	3	3	4	3	4	3	1	1	1	2	1	1	2	2	1	1	1	2	1	0	1	0	1	1	2	0	1	1	2	1	2	1	3	2	1
1	1	1	2	1	2	1	1	2	1	2	1	3	4	4	3	4	4	4	4	2	1	2	3	1	2	2	2	3	1	1	1	1	1	0	3	1	2	1	2	2	2	1	2	2	3	2	2	1	1
1	1	1	1	2	2	2	1	2	1	1	2	4	4	4	3	4	4	4	4	1	1	1	1	1	2	0	1	1	1	1	2	2	2	2	1	0	1	1	1	0	1	1	1	1	2	2	2	1	1
1	5	3	1	4	3	2	2	2	2	2	1	5	2	2	1	1	3	1	1	2	2	1	2	1	2	2	2	2	1	2	1	2	1	1	1	1	1	2	2	1	1	1	2	2	2	1	2	2	2
1	1	3	1	2	2	1	2	2	1	1	1	4	4	3	3	4	4	5	5	2	0	1	0	0	0	1	0	1	1	1	2	1	2	0	1	1	2	0	1	0	2	0	2	1	2	3	3	3	1
1	2	2	1	4	3	2	2	2	2	2	1	5	2	2	1	1	3	1	1	1	1	1	2	1	2	2	3	2	2	2	1	2	1	1	2	1	3	2	2	1	2	1	2	2	2	1	2	2	2
2	4	1	2	3	2	1	2	2	1	2	1	4	4	3	2	4	3	2	4	1	0	1	0	1	1	0	1	1	1	2	1	1	1	0	2	0	2	0	1	0	1	0	1	1	1	2	2	2	1
1	1	3	1	2	2	1	2	2	2	1	2	3	2	2	1	1	2	1	1	0	0	0	0	0	0	0	0	0	0	0	0	0	0	0	0	0	1	0	0	0	0	0	0	0	1	1	0	1	0
1	2	3	2	3	3	1	1	2	1	1	1	4	5	4	1	4	4	4	4	1	0	2	0	2	2	0	2	2	1	2	2	2	2	0	2	2	2	2	2	0	1	0	1	0	1	1	1	2	1
2	2	3	1	2	3	2	1	1	1	2	2	2	4	4	4	4	3	4	4	3	1	0	1	1	1	0	2	1	2	1	1	1	1	1	1	0	2	1	1	0	1	1	1	0	2	3	2	1	1
1	2	3	1	4	3	1	2	1	1	2	1	3	5	4	3	4	4	4	4	2	1	1	0	1	1	0	2	2	2	2	2	2	2	0	0	0	3	1	1	0	2	0	1	0	2	2	2	2	1
2	5	3	2	3	3	1	1	1	1	1	1	4	4	4	3	4	5	3	4	2	1	2	0	2	1	1	2	2	3	3	1	2	2	0	1	2	2	0	1	0	2	0	1	1	1	2	2	1	1
2	2	3	2	1	3	1	1	1	1	1	1	3	4	4	4	4	4	5	4	3	1	1	1	2	1	1	2	2	2	2	2	1	2	0	2	1	2	1	2	1	2	1	1	1	2	2	2	1	2
1	2	3	1	2	3	1	2	2	1	2	2	4	3	3	1	3	1	1	1	0	0	1	0	0	0	0	0	0	1	1	1	1	0	1	1	1	0	0	0	1	1	0	0	0	0	0	0	0	0
2	2	2	1	2	3	2	2	1	1	2	1	3	4	4	3	5	4	3	4	3	1	0	0	3	2	0	2	2	2	2	2	2	2	0	0	1	3	1	2	0	2	2	2	0	2	1	2	2	0
2	2	2	1	3	3	2	2	2	1	1	1	3	5	1	4	4	3	3	1	1	0	2	1	1	2	1	2	3	1	1	2	1	2	1	0	1	2	1	0	1	2	2	2	1	2	2	1	1	2
2	1	1	2	1	2	1	1	2	1	1	1	4	4	3	4	3	3	4	5	3	0	1	2	2	1	0	1	2	2	1	0	2	0	2	0	2	1	2	2	2	2	0	2	0	1	2	2	1	3
2	2	2	2	3	3	1	1	2	1	1	1	5	4	4	3	3	4	3	4	3	1	2	1	0	2	1	2	2	1	1	2	2	1	2	1	0	2	1	2	1	1	1	2	2	2	1	1	2	1
[truncated: 42 more columns]
